# Supplementary material for: SCFFBXW11 Complex Targets Interleukin-17 Receptor A for Ubiquitin–Proteasome-Mediated Degradation
Source: Biomedicines. 2024 Mar 28;12(4):755. doi: 10.3390/biomedicines12040755 (PMC11047997; doi:10.3390/biomedicines12040755)
Supplement: Supplementary file 1 [file biomedicines-12-00755-s001.zip]

Archive with 1 entries (1 files):
- biomedicines-2915539-supplementary.pdf
